# Supplementary material for: The Incidence, Aetiology and Clinical Course of Serious Infections Complicating Biological and Targeted Synthetic Disease-Modifying Antirheumatic Drug Therapy in Patients with Rheumatoid Arthritis in Tropical Australia
Source: Pathogens. 2024 Oct 29;13(11):943. doi: 10.3390/pathogens13110943 (PMC11597851; doi:10.3390/pathogens13110943)
Supplement: Supplementary file 1 [file pathogens-13-00943-s001.zip]

Archive with 1 entries (1 files):
- Supplementary table and figures for Pathogens 3255780R1.pdf
